# Supplementary material for: Propolis Extract with Activity Against Cutibacterium acnes Biofilm Targeting the Expression of Virulence Genes
Source: Antioxidants (Basel). 2025 Jul 10;14(7):849. doi: 10.3390/antiox14070849 (PMC12291756; doi:10.3390/antiox14070849)
Supplement: Supplementary file 1 [file antioxidants-14-00849-s001.zip]

Archive with 1 entries (1 files):
- antioxidants-3726476-supplementary.xlsx
