# Supplementary material for: Propolis Extract with Activity Against Cutibacterium acnes Biofilm Targeting the Expression of Virulence Genes
Source: Antioxidants (Basel). 2025 Jul 10;14(7):849. doi: 10.3390/antiox14070849 (PMC12291756; doi:10.3390/antiox14070849)
Supplement: Supplementary file 1 [file antioxidants-14-00849-s001.zip › antioxidants-3726476-supplementary.xlsx]

## Sheet: Table S1
Table S1: Statistical analysis of Table 3						Normality QQ plots
Statistical test	Control	0.1%v/v PE	0.3%v/v PE	0.5%v/v PE
Shapiro-Wilk Normality Test (p value)	0.924825	0.373125	0.918193	0.0682296
Passed Normality?	yes	yes	yes	yes
Levene's Homogeneity of variance Test (p value)	1.32417e-06
Are the variances within each group equal?	no
Welch's ANOVA with Games-Howell Post-Hoc Test (p value)	Control	0.1%v/v PE	0.3%v/v PE	0.5%v/v PE
Control	N/A	0.976166	0.660593	0.166034
0.1%v/v PE	0.976166	N/A	0.84539	0.211393
0.3%v/v PE	0.660593	0.84539	N/A	0.403073
0.5%v/v PE	0.166034	0.211393	0.403073	N/A
		0.1%v/v PE	0.3%v/v PE	0.5%v/v PE
Does any of the treatments differ statistically significant against the control group?		no	no	no

## Sheet: Table S2
Table S2. Statistical analysis of Table 4
Statistical test	Control	0.1%v/v PE	0.3%v/v PE	0.5%v/v PE
Shapiro-Wilk Normality Test (p value)	0.0500813	0.330223	0.378987	0.436145				Normality QQ plots
Passed Normality?	yes	yes	yes	yes
Levene's Homogeneity of variance Test (p value)	0.0314399
Are the variances within each group equal?	no
Welch's ANOVA with Games-Howell Post-Hoc Test (p value)	Control	0.1%v/v PE	0.3%v/v PE	0.5%v/v PE
Control	N/A	0.989335	0.740745	0.262839
0.1%v/v PE	0.989335	N/A	0.894766	0.262839
0.3%v/v PE	0.740745	0.894766	N/A	0.72591
0.5%v/v PE	0.262839	0.262839	0.72591	N/A
		0.1%v/v PE	0.3%v/v PE	0.5%v/v PE
Does any of the treatments differ statistically significant against the control group?		no	no	no

## Sheet: Table S3
Table S3. Statistical analysis of table 5
Statistical test	Control	0.1%v/v PE	0.3%v/v PE	0.5%v/v PE
Shapiro-Wilk Normality Test (p value)	0.0330792	0.0284829	0.103151	0.0695974		Normality QQ plots
Passed Normality?	no	no	yes	yes
Levene's Homogeneity of variance Test (p value)	0.967928
Are the variances within each group equal?	yes
Kruskal-Wallis with Dunn's Post-Hoc Test (p value)	Control	0.1%v/v PE	0.3%v/v PE	0.5%v/v PE
Control	No significant difference found in Kruskal-Wallis test. Dunn's test was not performed.
0.1%v/v PE
0.3%v/v PE
0.5%v/v PE
		0.1%v/v PE	0.3%v/v PE	0.5%v/v PE
Does any of the treatments differ statistically significant against the control group?		no	no	no
